# Supplementary material for: 3D Bioprintable Self-Healing Hyaluronic Acid Hydrogel with Cysteamine Grafting for Tissue Engineering
Source: Gels. 2024 Nov 28;10(12):780. doi: 10.3390/gels10120780 (PMC11675811; doi:10.3390/gels10120780)
Supplement: Supplementary file 1 [file gels-10-00780-s001.zip]

Archive with 3 entries (2 files):
- gels-3307228-supplementary-v2/
- gels-3307228-supplementary-v2/gels-3307228-supplementary-v2.pdf
- gels-3307228-supplementary-v2/gels-3307228-supplementary.mp4
